# Supplementary material for: Can blood flow restriction amplify the physiological and performance benefits of interval training in male intermittent-sport athletes? a systematic review and meta-analysis
Source: Front Physiol. 2026 Jul 8;17:1864951. doi: 10.3389/fphys.2026.1864951 (PMC13388091; doi:10.3389/fphys.2026.1864951)
Supplement: Supplementary file 2 [file Table1.xlsx]

## Sheet: Sheet1
Study	Design	Participant	Age	Hight	Bady mass	BMI	Sports	VO2max	Training	Fre	Wk		VO2max						Aerobic Power						Peak power						Mean power						Sprint time						CMJ						iEMG
Chen et al., 2025	RCT	17 M	19.78 ± 1.26	183.11 ± 3.85	77.76 ± 9.58	22.46 ± 2.12	basketball	39.6 ± 6.5	well-trained	2	6	Experimental	44.48	4.77	17	39.48	6.22	17							768.81	107.98	17	767.74	108.6	17							4.2	0.23	17	4.3	0.15	17	46.29	6.52	17	43.06	6.39	17
Chen et al., 2025	RCT	16 M	19.78 ± 1.26	183.11 ± 3.85	77.76 ± 9.58	22.46 ± 2.12	basketball	39.6 ± 6.5	well-trained	2	6	Control	42.82	5.21	16	39.75	6.92	16							778.45	155.51	16	774.48	153.33	16							4.33	0.22	16	4.35	0.21	16	46.18	5.55	16	43.72	3.54	16
Cook et al., 2014	RCT	20 M	21.5 ± 1.4	184 ± 5	95.6 ± 10.4		basketball	NA	well-trained	3	3	Experimental																									5.06	0.17	20	5.09	0.18	20	5552	970	20	5384	980	20
Cook et al., 2014	RCT	20 M	21.5 ± 1.4	184 ± 5	95.6 ± 10.4		basketball	NA	well-trained	3	3	Control																									5.08	0.18	20	5.09	0.18	20	5452	975	20	5384	980	20
Xia et al., 2025	RCT	30 M	20.4 ± 1.2	178.5 ± 7.2	72.6 ± 3.2	22.8 ± 2.1	badminton	NA	trained	3	6	Experimental													11.17	0.64	15	10.18	0.87	15	2.98	0.3	15	3.26	0.33	15							51.05	5.05	15	48.25	5.07	15
Xia et al., 2025	RCT	30 M	20.4 ± 1.2	178.5 ± 7.2	72.6 ± 3.2	22.8 ± 2.1	badminton	NA	trained	3	6	Control													10.44	0.67	15	10.31	0.72	15	2.45	0.19	15	3.26	0.33	15							49.83	4.77	15	49.02	5.04	15
Xu et al., 2025	RCT	36 M	19.89 ± 0.78	173.9 ± 5.5	67.4 ± 9.7	21.7 ± 2.6	box	NA	well-trained	3	4	Experimental	26	5.5	10	25	4.9	10
Xu et al., 2025	RCT	36 M	19.89 ± 0.78	173.9 ± 5.5	67.4 ± 9.7	21.7 ± 2.6	box	NA	well-trained	3	4	Control	24.8	2.5	12	23.7	2	12
Mckee et al., 2025	RCT	24 M	19 ± 3	183 ± 7	80 ± 9	23.9 ± 3.2	Rules footballers	NA	trained	3	3	Experimental	41.3	4.1	10	39.9	3.8	10																			5.79	0.2	11	5.85	0.19	11	60.87	6.67	11	58.24	6.52	11
Mckee et al., 2025	RCT	24 M	19 ± 3	183 ± 7	80 ± 9	23.9 ± 3.2	Rules footballers	NA	trained	3	3	Control	39.5	5.1	12	39.1	5.1	12																			5.93	0.27	12	5.83	0.13	12	60.51	4.61	12	60.69	8.18	12
Liu et al., 2026	RCT	24 M	21.0 ± 1.6	NA	NA		basketball	43.34 ± 5.67	well-trained	2	4	Experimental	45.96	5.46	11	43.34	5.67	11	3.67	0.49	11	3.36	0.43	11	14.24	1.84	11	13.62	1.88	11	8.83	0.79	11	8.45	0.85	11	4.23	0.14	11	4.25	0.16	11	43.76	5.18	11	40.95	4.13	11
Liu et al., 2026	RCT	24 M	21.0 ± 1.6	NA	NA		basketball	43.34 ± 5.67	well-trained	2	4	Control	42.66	4.77	12	40.88	4.44	12	3.33	0.44	12	3.19	0.39	12	8.4	0.63	12	8.38	0.62	12	8.4	0.63	12	8.38	0.62	12	4.25	0.14	12	4.2	0.13	12	43.93	4.2	12	44.31	4.11	12
Park et al., 2010	RCT	12 M	20.39 ± 1.24	188.8 ± 7.1	87.4 ± 7.6		basketball	48.3 ± 4.3	trained	6	2	Experimental	54.5	4.2	7	48.9	4.8	7							1064	82	7	1029	80	7	694.5	49.2	7	677.5	51.1	7	2.1	0.5	10	1.8	2.1	10							4140.3
Park et al., 2010	RCT	12 M	20.39 ± 1.24	188.8 ± 7.1	87.4 ± 7.6		basketball	48.3 ± 4.3	trained	6	2	Control	46.8	2.4	5	47.4	4.5	5							1052	136	5	1075	139	5	707	99	5	748.8	97.7	5	1.8	0.2	12	1.7	0.2	12							3464.5
Amani-Shalamzari et al., 2019	RCT	12 M	23 ±2	174 ± 5	67.5 ±6.8	22.2 ± 2.0	futsal	44.3 ± 7.4	well-trained	3	3	Experimental																									3.4	0.3	10	3.2	0.4	10							4985
Amani-Shalamzari et al., 2019	RCT	12 M	23 ±2	174 ± 5	67.5 ±6.8	22.2 ± 2.0	futsal	44.3 ± 7.4	well-trained	3	3	Control																									3.2	0.4	12	3.1	0.4	12							3639.3
Amani-Shalamzari et al., 2020	RCT	12 M	23 ± 2	1.74 ± 0.05	67.5 ± 6.8	22.2 ± 2.0	futsal	44.3 ± 7.4	well-trained	3	3	Experimental	48.7	5.3	6	44	5.7	6							11.2	1.8	6	10	1.5	6	7.8	0.4	6	7	0.5	6	13.96	1.95	13	13.48	1.6	13							3531.7
Amani-Shalamzari et al., 2020	RCT	12 M	23 ± 2	1.74 ± 0.05	67.5 ± 6.8	22.2 ± 2.0	futsal	44.3 ± 7.4	well-trained	3	3	Control	39.8	6.6	6	37.1	5.2	6							11.1	1.1	6	10.6	1	6	7.4	0.5	6	7.2	0.5	6	13.65	1.97	13	13.31	1.21	13							3585
Elgammal et al., 2020	RCT	24 M	22.3 ± 2.4	195.4 ± 2.4	81.2 ± 4.7		basketball	38.3 ± 2.2	well-trained	3	4	Experimental																									32.1	0.8	12	32.3	0.7	12
Elgammal et al., 2020	RCT	24 M	22.3 ± 2.4	195.4 ± 2.4	81.2 ± 4.7		basketball	38.3 ± 2.2	well-trained	3	4	Control																									32.3	0.6	12	32.5	0.6	12
Mckee et al., 2024	RCT	26 M	21 ± 5	182 ± 8	58 ± 10		team-sports athletes	47.5 ± 4.2	trained	3	3	Experimental	48.5	6	13	47.5	4.2	13	4.2	0.5	13	4.1	0.4	13	12.92	3.3	13	12.6	2.56	13	8.86	1.49	13	8.54	1.38	13	12.78	2.3	13	12.4	1.7	13
Mckee et al., 2024	RCT	26 M	21 ± 5	182 ± 8	58 ± 10		team-sports athletes	47.5 ± 4.2	trained	3	3	Control	47.1	6	13	46	5.4	13	4	0.5	13	3.8	0.5	13	13.45	2.21	13	12.6	1.67	13	9.19	0.95	13	8.72	1.08	13	12.76	2.03	13	12.2	1.1	13
Kakhak et al., 2022	RCT	19 M	15.9 ± 0.8	168.6 ± 7.7	57.6 ± 9.7		football	NA	trained	3	6	Experimental																									5.5	0.3	10	5.9	0.4	10	42.5	3.5	10	38.1	4.6	10
Kakhak et al., 2022	RCT	19 M	15.9 ± 0.8	168.6 ± 7.7	57.6 ± 9.7		football	NA	trained	3	6	Control																									5.6	0.3	9	5.9	0.5	9	41.1	8.8	9	37.6	7.9	9
Zhou et al., 2021	RCT	34 M	16 ± 1	171 ± 4	63 ± 8		football	NA	trained	3	4	Experimental																									7.12	0.36	12	7.26	0.26	12
Zhou et al., 2021	RCT	34 M	16 ± 1	171 ± 4	63 ± 8		football	NA	trained	3	4	Control																									7.27	0.4	12	7.42	0.37	12
																															8.85	0.63	12	8.22	0.8	12	7.21	0.29	12	7.48	0.26	12
																															8	0.9	12	7.9	1.24	12	7.59	0.38	12	7.74	0.26	12
																																					3.21	0.97	12	4.61	1.72	12
																																					2.89	0.7	12	3.76	1.29	12
NOTE: Same color and bold borders indicate data from the same study. Fre = training frequency (sessions/week); NA = not available; IEMG = integrated electromyography; CMJ = countermovement jump; Wk = training intervention weeks. For specific data details, please see the other tables.
[truncated: 17 more columns]

## Sheet: Aerobic capacity
study	ID	effect	group	M1	SD1	n1	M2	SD2	n2		study	ID	effect	g	SE
Chen, L et al., 2025	1	VO 2max	Experimental	44.48	4.77	17	39.48	6.22	17		Chen, L et al., 2025	1	VO 2max	0.317104	0.350496
Chen, L et al., 2025	1	VO 2max	Control	42.82	5.21	16	39.75	6.92	16		Mckee, J. R et al., 2025	1	VO 2max	0.208169	0.429323
Mckee, J. R et al., 2025	1	VO 2max	Experimental	41.3	4.1	10	39.9	3.8	10		Mckee, J. R et al., 2025	2	VO 2max	-0.0246941	0.428191
Mckee, J. R et al., 2025	1	VO 2max	Control	39.5	5.1	12	39.1	5.1	12		Liu, H et al., 2025	1	VO 2max	0.159047	0.418082
Mckee, J. R et al., 2025	2	VO 2max	Experimental	26	5.5	10	25	4.9	10		Park, S et al., 2010	1	VO 2max	1.33434	0.645789
Mckee, J. R et al., 2025	2	VO 2max	Control	24.8	2.5	12	23.7	2	12		Amani-Shalamzari, S et al., 2020	1	VO 2max	0.319803	0.581029
Liu, H et al., 2025	1	VO 2max	Experimental	45.96	5.46	11	43.34	5.67	11		Liu, H et al., 2025	2	Aerobic Power	0.372743	0.421026
Liu, H et al., 2025	1	VO 2max	Control	42.66	4.77	12	40.88	4.44	12		Mckee, J. R et al., 2024	1	VO 2max	0.0853405	0.408434
Park, S et al., 2010	1	VO 2max	Experimental	54.5	4.2	7	48.9	4.8	7		Mckee, J. R et al., 2024	2	Aerobic Power	0.0563941	0.408329
Park, S et al., 2010	1	VO 2max	Control	46.8	2.4	5	47.4	4.5	5
Amani-Shalamzari, S et al., 2020	1	VO 2max	Experimental	48.7	5.3	6	44	5.7	6
Amani-Shalamzari, S et al., 2020	1	VO 2max	Control	39.8	6.6	6	37.1	5.2	6
Liu, H et al., 2025	2	Aerobic Power	Experimental	3.67	0.49	11	3.36	0.43	11
Liu, H et al., 2025	2	Aerobic Power	Control	3.33	0.44	12	3.19	0.39	12
Mckee, J. R et al., 2024	1	VO 2max	Experimental	48.5	6	13	47.5	4.2	13
Mckee, J. R et al., 2024	1	VO 2max	Control	47.1	6	13	46	5.4	13
Mckee, J. R et al., 2024	2	Aerobic Power	Experimental	4.2	0.5	13	4.1	0.4	13
Mckee, J. R et al., 2024	2	Aerobic Power	Control	4	0.5	13	3.8	0.5	13

## Sheet: Anaerobic capacity
study	ID	effect	group	M1	SD1	n1	M2	SD2	n2		study	ID	effect	g	SE
Chen, L et al., 2025	1	peak power	Experimental	768.81	107.98	17	767.74	108.6	17		Chen, L et al., 2025	1	peak power	-0.0213309	0.348325
Chen, L et al., 2025	1	peak power	Control	778.45	155.51	16	774.48	153.33	16		Xia, Y et al., 2025	1	peak power	1.13106	0.393262
Xia, Y et al., 2025	1	peak power	Experimental	11.17	0.64	15	10.18	0.87	15		Liu, H et al., 2025	1	peak power	0.42488	0.422098
Xia, Y et al., 2025	1	peak power	Control	10.44	0.67	15	10.31	0.72	15		Liu, H et al., 2025	2	mean power	0.478375	0.423341
Xia, Y et al., 2025	2	mean power	Experimental	2.98	0.3	15	3.26	0.33	15		Park, S et al., 2010	1	peak power	0.499171	0.594339
Xia, Y et al., 2025	2	mean power	Control	2.45	0.19	15	3.26	0.33	15		Park, S et al., 2010	2	mean power	0.739971	0.604708
Liu, H et al., 2025	1	peak power	Experimental	14.24	1.84	11	13.62	1.88	11		Amani-Shalamzari, S et al., 2020	1	peak power	0.46272	0.585025
Liu, H et al., 2025	1	peak power	Control	8.4	0.63	12	8.38	0.62	12		Amani-Shalamzari, S et al., 2020	2	mean power	1.15485	0.623621
Liu, H et al., 2025	2	mean power	Experimental	8.83	0.79	11	8.45	0.85	11		Zhou, et al., 2021	1	peak power	0.544804	0.415753
Liu, H et al., 2025	2	mean power	Control	8.4	0.63	12	8.38	0.62	12		Mckee, J. R et al., 2024	1	peak power	-0.20149	0.393226
Park, S et al., 2010	1	peak power	Experimental	1064	82	7	1029	80	7		Mckee, J. R et al., 2024	2	mean power	-0.116468	0.392565
Park, S et al., 2010	1	peak power	Control	1052	136	5	1075	139	5		Xia, Y et al., 2025	2	mean power	1.70851	0.426595
Park, S et al., 2010	2	mean power	Experimental	694.5	49.2	7	677.5	51.1	7
Park, S et al., 2010	2	mean power	Control	707	99	5	748.8	97.7	5
Amani-Shalamzari, S et al., 2020	1	peak power	Experimental	11.2	1.8	6	10	1.5	6
Amani-Shalamzari, S et al., 2020	1	peak power	Control	11.1	1.1	6	10.6	1	6
Amani-Shalamzari, S et al., 2020	2	mean power	Experimental	7.8	0.4	6	7	0.5	6
Amani-Shalamzari, S et al., 2020	2	mean power	Control	7.4	0.5	6	7.2	0.5	6
Zhou, et al., 2021	1	mean power	Experimental	8.85	0.63	12	8.22	0.8	12
Zhou, et al., 2021	1	mean power	Control	8	0.9	12	7.9	1.24	12
Mckee, J. R et al., 2024	1	peak power	Experimental	12.92	3.3	13	12.6	2.56	13
Mckee, J. R et al., 2024	1	peak power	Control	13.45	2.21	13	12.6	1.67	13
Mckee, J. R et al., 2024	2	mean power	Experimental	8.86	1.49	13	8.54	1.38	13
Mckee, J. R et al., 2024	2	mean power	Control	9.19	0.95	13	8.72	1.08	13

## Sheet: Muscle Strength
study	ID	effect	group	M1	SD1	n1	M2	SD2	n2		study	ID	effect	g	SE
Chen, L et al., 2025	1	CMJ	Experimental	46.29	6.52	17	43.06	6.39	17		Chen, L et al., 2025	1	CMJ	0.130823	0.348687
Chen, L et al., 2025	1	CMJ	Control	46.18	5.55	16	43.72	3.54	16		Chen, L et al., 2025	2	squat	0.241322	0.34958
Chen, L et al., 2025	2	squat	Experimental	44.34	5.38	17	42.27	6.27	17		Cook, C. J et al., 2014	1	CMJ	0.100395	0.316427
Chen, L et al., 2025	2	squat	Control	44.4	4.61	16	43.61	3.91	16		Cook, C. J et al., 2014	2	squat	0.271703	0.317684
Cook, C. J et al., 2014	1	CMJ	Experimental	5552	970	20	5384	980	20		Cook, C. J et al., 2014	3	bench	0.193704	0.316968
Cook, C. J et al., 2014	1	CMJ	Control	5452	975	20	5384	980	20		Xia, Y et al., 2025	1	CMJ	0.388341	0.368574
Cook, C. J et al., 2014	2	squat	Experimental	181	12.5	20	173.2	12.7	20		Xia, Y et al., 2025	2	squat	0.292202	0.367092
Cook, C. J et al., 2014	2	squat	Control	177.5	12.6	20	173.2	12.7	20		Xu, Q et al., 2025	1	bench	1.63846	0.385223
Cook, C. J et al., 2014	3	bench	Experimental	145.4	10.5	20	140	10.7	20		Xu, Q et al., 2025	2	thickness	0.00978451	0.333335
Cook, C. J et al., 2014	3	bench	Control	143.3	10.6	20	140	10.7	20		Xu, Q et al., 2025	3	thickness	0.593026	0.340581
Xia, Y et al., 2025	1	CMJ	Experimental	51.05	5.05	15	48.25	5.07	15		Liu, H et al., 2025	1	CMJ	0.691711	0.429702
Xia, Y et al., 2025	1	CMJ	Control	49.83	4.77	15	49.02	5.04	15		Liu, H et al., 2025	2	squat	0.0362539	0.417458
Xia, Y et al., 2025	2	squat	Experimental	47.21	6.7	15	45.25	6.71	15		Liu, H et al., 2025	3	CMJ	0.394445	0.421455
Xia, Y et al., 2025	2	squat	Control	45.83	6.01	15	45.83	6.63	15		Amani-Shalamzari, S et al., 2019	1	iEMG	0.452145	0.584681
Xu, Q et al., 2025	1	bench	Experimental	434.96	36.29	18	354.89	40.25	18		Amani-Shalamzari, S et al., 2019	2	iEMG	1.28725	0.634331
Xu, Q et al., 2025	1	bench	Control	385.55	28.3	18	361.78	27.59	18		Amani-Shalamzari, S et al., 2019	3	iEMG	0.111295	0.577797
Xu, Q et al., 2025	2	thickness	Experimental	26.31	1.36	18	26.15	1.55	18		Amani-Shalamzari, S et al., 2019	4	thickness	1.42612	0.646588
Xu, Q et al., 2025	2	thickness	Control	27.31	2.35	18	27.17	2.48	18		Amani-Shalamzari, S et al., 2019	5	thickness	1.20906	0.627887
Xu, Q et al., 2025	3	thickness	Experimental	30.43	1.31	18	29.01	1.28	18		Elgammal et al., 2020	1	squat	0.879422	0.427526
Xu, Q et al., 2025	3	thickness	Control	30.42	2.58	18	30.24	2.59	18		Elgammal et al., 2020	2	bench	0.535253	0.415494
Liu, H et al., 2025	1	CMJ	Experimental	43.76	5.18	11	40.95	4.13	11		Kakhak, et al., 2022	1	CMJ	0.132245	0.459969
Liu, H et al., 2025	1	CMJ	Control	43.93	4.2	12	44.31	4.11	12		Kakhak, et al., 2022	2	squat	0.507636	0.46679
Liu, H et al., 2025	2	squat	Experimental	140.45	21.5	11	136.82	21.25	11		Zhou, et al., 2021	1	thickness	0.258543	0.40995
Liu, H et al., 2025	2	squat	Control	139.58	17.9	12	136.67	15.57	12		Mckee, J. R et al., 2024	1	thickness	-0.0916736	0.392438
Liu, H et al., 2025	3	CMJ	Experimental	60.87	6.67	11	58.24	6.52	11
Liu, H et al., 2025	3	CMJ	Control	60.51	4.61	12	60.69	8.18	12
Amani-Shalamzari, S et al., 2019	1	iEMG	Experimental	4140.3	1085.2	6	2919.3	893.8	6
Amani-Shalamzari, S et al., 2019	1	iEMG	Control	3464.5	983.3	6	2699.8	553.8	6
Amani-Shalamzari, S et al., 2019	2	iEMG	Experimental	4985	1004.7	6	3123.2	686.2	6
Amani-Shalamzari, S et al., 2019	2	iEMG	Control	3639.3	998.8	6	3003	573.6	6
Amani-Shalamzari, S et al., 2019	3	iEMG	Experimental	3531.7	1070.6	6	2632	1006.5	6
Amani-Shalamzari, S et al., 2019	3	iEMG	Control	3585	1407.9	6	2832.5	1346.4	6
Amani-Shalamzari, S et al., 2019	4	thickness	Experimental	242	12.7	6	185.8	22	6
Amani-Shalamzari, S et al., 2019	4	thickness	Control	218.5	9.2	6	190.9	20.6	6
Amani-Shalamzari, S et al., 2019	5	thickness	Experimental	102.3	9.6	6	83.2	13.1	6
Amani-Shalamzari, S et al., 2019	5	thickness	Control	87.7	5.3	6	81.4	8.3	6
Elgammal et al., 2020	1	squat	Experimental	150.1	10.6	12	127.5	10.1	12
Elgammal et al., 2020	1	squat	Control	140.4	7.5	12	126	7.3	12
Elgammal et al., 2020	2	bench	Experimental	87.3	6.9	12	76.5	6	12
Elgammal et al., 2020	2	bench	Control	82.1	6.6	12	74.8	5.5	12
Kakhak, et al., 2022	1	CMJ	Experimental	42.5	3.5	10	38.1	4.6	10
Kakhak, et al., 2022	1	CMJ	Control	41.1	8.8	9	37.6	7.9	9
Kakhak, et al., 2022	2	squat	Experimental	82.5	6.8	10	68	7.9	10
Kakhak, et al., 2022	2	squat	Control	84.4	8.8	9	74.4	10.1	9
Zhou, et al., 2021	1	thickness	Experimental	18.49	1.55	12	17.67	1.85	12
Zhou, et al., 2021	1	thickness	Control	16.94	2.17	12	16.63	1.96	12
Mckee, J. R et al., 2024	1	thickness	Experimental	2.92	0.53	13	2.88	0.5	13
Mckee, J. R et al., 2024	1	thickness	Control	2.95	0.28	13	2.87	0.32	13

## Sheet: Sprint performance
study	ID	effect	group	M1	SD1	n1	M2	SD2	n2		study	ID	effect	g	SE
Chen, L et al., 2025	1	sprint time	Experimental	4.2	0.23	17	4.3	0.15	17		Chen, L et al., 2025	1	sprint time	0.351347	0.351347
Chen, L et al., 2025	1	sprint time	Control	4.33	0.22	16	4.35	0.21	16		Cook, C. J et al., 2014	1	sprint time	0.316468	0.316468
Cook, C. J et al., 2014	1	sprint time	Experimental	5.06	0.17	20	5.09	0.18	20		Liu, H et al., 2025	1	sprint time	0.423182	0.423182
Cook, C. J et al., 2014	1	sprint time	Control	5.08	0.18	20	5.09	0.18	20		Liu, H et al., 2025	2	sprint time	0.430454	0.430454
Liu, H et al., 2025	1	sprint time	Experimental	4.23	0.14	11	4.25	0.16	11		Elgammal et al., 2020	1	sprint time	0.408248	0.408248
Liu, H et al., 2025	1	sprint time	Control	4.25	0.14	12	4.2	0.13	12		Liu, H et al., 2025	3	sprint time	0.423651	0.423651
Liu, H et al., 2025	2	sprint time	Experimental	5.79	0.2	11	5.85	0.19	11		Kakhak, et al., 2022	1	sprint time	0.461117	0.461117
Liu, H et al., 2025	2	sprint time	Control	5.93	0.27	12	5.83	0.13	12		Zhou, et al., 2021	1	best time	0.408267	0.408267
Elgammal et al., 2020	1	sprint time	Experimental	32.1	0.8	12	32.3	0.7	12		Zhou, et al., 2021	2	mean time	0.411847	0.411847
Elgammal et al., 2020	1	sprint time	Control	32.3	0.6	12	32.5	0.6	12		Mckee, J. R et al., 2024	1	mean power	0.392434	0.392434
Liu, H et al., 2025	3	sprint time	Experimental	6.03	0.18	11	6	0.17	11		Mckee, J. R et al., 2024	2	peak power	0.392377	0.392377
Liu, H et al., 2025	3	sprint time	Control	6.16	0.24	12	6.03	0.17	12		Mckee, J. R et al., 2025	1	peak power	0.428771	0.428771
Kakhak, et al., 2022	1	sprint time	Experimental	5.5	0.3	10	5.9	0.4	10		Mckee, J. R et al., 2025	2	peak power	0.429848	0.429848
Kakhak, et al., 2022	1	sprint time	Control	5.6	0.3	9	5.9	0.5	9
Zhou, et al., 2021	1	best time	Experimental	7.12	0.36	12	7.26	0.26	12
Zhou, et al., 2021	1	best time	Control	7.27	0.4	12	7.42	0.37	12
Zhou, et al., 2021	2	mean time	Experimental	7.21	0.29	12	7.48	0.26	12
Zhou, et al., 2021	2	mean time	Control	7.59	0.38	12	7.74	0.26	12
Mckee, J. R et al., 2024	1	mean power	Experimental	12.78	2.3	13	12.4	1.7	13
Mckee, J. R et al., 2024	1	mean power	Control	12.76	2.03	13	12.2	1.1	13
Mckee, J. R et al., 2024	2	peak power	Experimental	13.96	1.95	13	13.48	1.6	13
Mckee, J. R et al., 2024	2	peak power	Control	13.65	1.97	13	13.31	1.21	13
Mckee, J. R et al., 2025	1	peak power	Experimental	2.1	0.5	10	1.8	2.1	10
Mckee, J. R et al., 2025	1	peak power	Control	1.8	0.2	12	1.7	0.2	12
Mckee, J. R et al., 2025	2	peak power	Experimental	3.4	0.3	10	3.2	0.4	10
Mckee, J. R et al., 2025	2	peak power	Control	3.2	0.4	12	3.1	0.4	12

## Sheet: Endurance performance
study	ID	effect	group	M1	SD1	n1	M2	SD2	n2		study	ID	effect	g	SE
Amani-Shalamzari, S et al., 2020	1	time	Experimental	285.8	14.5	6	259.8	15.4	6		Amani-Shalamzari, S et al., 2020	1	time	1.12816	0.621582
Amani-Shalamzari, S et al., 2020	1	time	Control	253.5	11.4	6	244.2	12.9	6		Elgammal et al., 2020	1	time	0.768003	0.42303
Elgammal et al., 2020	1	time	Experimental	46.2	3.1	12	38.3	2.2	12		Xia, Y et al., 2025	1	time	0.8716	0.382093
Elgammal et al., 2020	1	time	Control	43.9	2.9	12	38.1	1.5	12		Kakhak, et al., 2022	1	time	1.53717	0.522774
Xia, Y et al., 2025	1	time	Experimental	21.13	1.77	15	18.53	1.19	15		Kakhak, et al., 2022	1	time trial	2.26827	0.588649
Xia, Y et al., 2025	1	time	Control	19.6	1.55	15	18.33	1.18	15
Kakhak, et al., 2022	1	time	Experimental	71.4	13.6	10	42.2	10.5	10
Kakhak, et al., 2022	1	time	Control	52.2	21.8	9	50.2	19.8	9
Kakhak, et al., 2022	1	time	Experimental	1753.1	144.1	10	1122.4	166.2	10
Kakhak, et al., 2022	1	time	Control	1462	166.1	9	1193	116.5	9
